# Supplementary material for: Synthetic mRNAs Containing Minimalistic Untranslated Regions Are Highly Functional In Vitro and In Vivo
Source: Cells. 2024 Jul 24;13(15):1242. doi: 10.3390/cells13151242 (PMC11311775; doi:10.3390/cells13151242)
Supplement: Supplementary file 1 [file cells-13-01242-s001.zip]

Archive with 1 entries (1 files):
- cells-3041220-supplementary.pdf
